# Supplementary material for: Effects of a co-bacterial agent on the growth, disease control, and quality of ginseng based on rhizosphere microbial diversity
Source: BMC Plant Biol. 2024 Jul 8;24:647. doi: 10.1186/s12870-024-05347-3 (PMC11229274; doi:10.1186/s12870-024-05347-3)
Supplement: Supplementary file 6 — Supplementary Material 6: Table S6. Analysis of ginseng pesticide residue content by application of Pp-7250 co-bacterial agent (mg/kg) [file 12870_2024_5347_MOESM6_ESM.xlsx]

## Sheet: Sheet1
Table S6 Analysis of ginseng pesticide residue content by application of Pp-7250 co-bacterial agent (mg/kg)
Pesticide Types	CK	BS	PS	PB
PCNB	0.3973±0.1416a	0.2576±0.0571b	0.1728±0.0259c	0.1558±0.0227c
Heptachlor	0.4847±0.0128a	0.4963±0.0814a	0.3554±0.0711b	0.3201±0.0641b
Aldrin	0.5486±0.0618a	0.3882±0.0727b	0.3289±0.1110b	0.2891±0.0660b
Oxo chlordane	0.1536±0.0131a	0.1267±0.0238ab	0.1167±0.0199b	0.1099±0.0047b
Values within the same column with different letters are significantly different (p < 0.05) by LSD test, values are means (SE) (n = 3).
