# Supplementary material for: Effects of a co-bacterial agent on the growth, disease control, and quality of ginseng based on rhizosphere microbial diversity
Source: BMC Plant Biol. 2024 Jul 8;24:647. doi: 10.1186/s12870-024-05347-3 (PMC11229274; doi:10.1186/s12870-024-05347-3)
Supplement: Supplementary file 7 — Supplementary Material 7: Table S7. Analysis of ginseng pesticide residue degradation rate by application of Pp-7250 co-bacterial agent (%) [file 12870_2024_5347_MOESM7_ESM.xlsx]

## Sheet: Sheet1
Table S7 Analysis of ginseng pesticide residue degradation rate by application of Pp-7250 co-bacterial agent (%)
Pesticide Types	BS	PS	PB
PCNB	35.37±7.26b	56.48±3.84a	60.88±2.60a
Heptachlor	-2.16±8.26b	26.89±7.37a	34.15±6.76a
Aldrin	29.49±4.23a	40.87±8.49a	47.70±3.99a
Oxo chlordane	17.96±5.68a	24.31±4.13a	28.30±1.85a
Values within the same column with different letters are significantly different (p < 0.05) by LSD test, values are means (SE) (n = 3).
